# Supplementary material for: Environmental Persistence of Bacillus anthracis and Bacillus subtilis Spores
Source: PLoS One. 2015 Sep 15;10(9):e0138083. doi: 10.1371/journal.pone.0138083 (PMC4570822; doi:10.1371/journal.pone.0138083)
Supplement: S1 Table — (XLSX) [file pone.0138083.s001.xlsx]

## Sheet: Ba 2 day
	UV-A/B Inactivation of Bacillus anthracis (Ames) Sporesa – 2 day Exposure
	Test Material	Inoculum (CFUs)	Mean of Logs of Observed CFUs	Mean % Recovery	Mean Log Reduction ± CI
	Glass
	Positive Controlsb	9.43 x 107	7.87 ± 0.13	82 ± 23	-
	Test Couponsc	9.43 x 107	4.10 ± 0.30	0.016 ± 0.011	3.77 ± 0.29
	Laboratory Blankd	0	0	0	-
	Procedural Blanke	0	0	0	-
	Bare Pine Wood
	Positive Controls	9.43 x 107	6.86 ± 0.09	7.9 ± 1.5	-
	Test Coupons	9.43 x 107	6.17 ± 0.15	1.6 ± 0.52	0.69 ± 0.15
	Laboratory Blank	0	0	0	-
	Procedural Blank	0	0	0	-
	Unpainted Concrete
	Positive Controls	9.43 x 107	7.60 ± 0.27	47 ± 21	-
	Test Coupons	9.43 x 107	6.79 ± 0.05	6.6 ± 0.72	0.81 ± 0.24
	Laboratory Blank	0	0	0	-
	Procedural Blank	0	0	0	-
	Topsoil
	Positive Controls	9.43 x 107	7.43 ± 0.20	31 ± 11	-
	Test Coupons	9.43 x 107	8.53 ± 0.10	370 ± 86	-1.10 ± 0.19
	Laboratory Blank	0	0	0	-
	Procedural Blank	0	0	0	-
	a	Data are expressed as mean of the logs of total number of spores (CFUs) observed on individual coupons, percent recovery, and mean log reduction.
	b	Inoculated, not exposed to UV-A/B (spore recovery conducted after conclusion of UV-A/B exposure).
	c	Inoculated, exposed to UV-A/B. UV-A/B exposure accumulated in alternating 12-h periods of light and darkness.
	d	Laboratory Blank = Not inoculated, placed with positive control coupons and not exposed to UV-A/B
	e	Procedural Blank = Not inoculated, placed with test coupons and exposed to UV-A/B. UV-A/B exposure accumulated in alternating 12-h periods of light and darkness.
	CI = Confidence interval (± 1.96 × SE).
	“-”	Not Applicable.

## Sheet: Bs 2 day
	UV-A/B Inactivation of Bacillus subtilis Sporesa – 2 day Exposure
	Test Material	Inoculum (CFUs)	Mean of Logs of Observed CFUs	Mean % Recovery	Mean Log Reduction ± CI
	Glass
	Positive Controlsb	9.93 x 107	7.49 ± 0.02	31 ± 1.7	-
	Test Couponsc	9.93 x 107	4.90 ± 0.27	0.092 ± 0.046	2.59 ± 0.24
	Laboratory Blankd	0	0	0	-
	Procedural Blanke	0	0	0	-
	Bare Pine Wood
	Positive Controls	9.93 x 107	6.50 ± 0.06	3.2 ± 0.45	-
	Test Coupons	9.93 x 107	5.58 ± 0.25	0.43 ± 0.23	0.92 ± 0.23
	Laboratory Blank	0	0	0	-
	Procedural Blank	0	0	0	-
	Unpainted Concrete
	Positive Controls	9.93 x 107	5.31 ± 0.31	0.25 ± 0.18	-
	Test Coupons	9.93 x 107	4.87 ± 0.29	0.087 ± 0.050	0.44 ± 0.37
	Laboratory Blank	0	0	0	-
	Procedural Blank	0	0	0	-
	Topsoil
	Positive Controls	9.93 x 107	8.18 ± 0.56	260 ± 220	-
	Test Coupons	9.93 x 107	7.87 ± 0.08	77 ± 15	0.31 ± 0.50
	Laboratory Blank	0	0	0	-
	Procedural Blank	0	0	0	-
	a	Data are expressed as mean of the logs of total number of spores (CFUs) observed on individual coupons, percent recovery, and mean log reduction. Mean log reductions shown in bold are significantly different from mean log reductions for B. anthracis with the same UV-A/B exposure and coupon material.
	b	Inoculated, not exposed to UV-A/B (spore recovery conducted after conclusion of UV-A/B exposure).
	c	Inoculated, exposed to UV-A/B. UV-A/B exposure accumulated in alternating 12-h periods of light and darkness.
	d	Laboratory Blank = Not inoculated, placed with positive control coupons and not exposed to UV-A/B.
	e	Procedural Blank = Not inoculated, placed with test coupons and exposed to UV-A/B. UV-A/B exposure accumulated in alternating 12-h periods of light and darkness.
	CI = Confidence interval (± 1.96 × SE).
	“-”	Not Applicable.

## Sheet: Ba 14d
	UV-A/B Inactivation of Bacillus anthracis (Ames) Sporesa – 14 day Exposure
	Test Material	Inoculum (CFUs)	Mean of Logs of Observed CFUs	Mean % Recovery	Mean Log Reduction ± CI
	Glass
	Positive Controlsb	8.37 x 107	7.20 ± 0.17	20 ± 8.6	-
	Test Couponsc	8.37 x 107	1.95 ± 1.83	0.0019 ± 0.0025	5.25 ± 1.61
	Laboratory Blankd	0	0	0	-
	Procedural Blanke	0	0	0	-
	Bare Pine Wood
	Positive Controls	8.37 x 107	6.41 ± 0.26	3.6 ± 2.0	-
	Test Coupons	8.37 x 107	5.26 ± 0.29	0.27 ± 0.24	1.16 ± 0.34
	Laboratory Blank	0	0	0	-
	Procedural Blank	0	0	0	-
	Unpainted Concrete
	Positive Controls	8.37 x 107	5.93 ± 0.14	1.1 ± 0.30	-
	Test Coupons	8.37 x 107	5.28 ± 0.29	0.27 ± 0.17	0.65 ± 0.28
	Laboratory Blank	0	0	0	-
	Procedural Blank	0	0	0	-
	Topsoil
	Positive Controls	8.37 x 107	7.11 ± 0.07	16 ± 2.6	-
	Test Coupons	8.37 x 107	7.02 ± 0.05	13 ± 1.6	0.09 ± 0.08
	Laboratory Blank	0	0	0	-
	Procedural Blank	0	0	0	-
	a	Data are expressed as mean of the logs of total number of spores (CFUs) observed on individual coupons, percent recovery, and mean log reduction.
	b	Inoculated, not exposed to UV-A/B (spore recovery conducted after conclusion of UV-A/B exposure).
	c	Inoculated, exposed to UV-A/B. UV-A/B exposure accumulated in alternating 12-h periods of light and darkness.
	d	Laboratory Blank = Not inoculated, placed with positive control coupons and not exposed to UV-A/B.
	e	Procedural Blank = Not inoculated, placed with test coupons and exposed to UV-A/B. UV-A/B exposure accumulated in alternating 12-h periods of light and darkness.
	CI = Confidence interval (± 1.96 × SE).
	“-”	Not Applicable.

## Sheet: Bs 14d
	UV-A/B Inactivation of Bacillus subtilis Sporesa – 14 day Exposure
	Test Material	Inoculum (CFUs)	Mean of Logs of Observed CFUs	Mean % Recovery	Mean Log Reduction ± CI
	Glass
	Positive Controlsb	1.01 x 108	7.85 ± 0.14	73 ± 23	-
	Test Couponsc	1.01 x 108	4.01 ± 0.09	0.010 ± 0.0023	3.84 ± 0.15
	Laboratory Blankd	0	0	0	-
	Procedural Blanke	0	0	0	-
	Bare Pine Wood
	Positive Controls	1.01 x 108	6.00 ± 0.09	1.0 ± 0.21	-
	Test Coupons	1.01 x 108	5.89 ± 0.28	0.87 ± 0.43	0.11 ± 0.23
	Laboratory Blank	0	0	0	-
	Procedural Blank	0	0	0	-
	Unpainted Concrete
	Positive Controls	1.01 x 108	7.03 ± 0.02	11 ± 0.59	-
	Test Coupons	1.01 x 108	4.59 ± 0.67	0.094 ± 0.12	2.44 ± 0.59
	Laboratory Blank	0	0	0	-
	Procedural Blank	0	0	0	-
	Topsoil
	Positive Controls	1.01 x 108	7.76 ± 0.08	58 ± 10	-
	Test Coupons	1.01 x 108	7.02 ± 0.20	11 ± 5.1	0.75 ± 0.19
	Laboratory Blank	0	0	0	-
	Procedural Blank	0	0	0	-
	a	Data are expressed as mean of the logs of total number of spores (CFUs) observed on individual coupons, percent recovery, and mean log reduction. Mean log reductions shown in bold are significantly different from mean log reductions for B. anthracis with the same UV-A/B exposure and coupon material.
	b	Inoculated, not exposed to UV-A/B (spore recovery conducted after conclusion of UV-A/B exposure).
	c	Inoculated, exposed to UV-A/B. UV-A/B exposure accumulated in alternating 12-h periods of light and darkness.
	d Laboratory Blank = Not inoculated, placed with positive control coupons and not exposed to UV-A/B.
	e	Procedural Blank = Not inoculated, placed with test coupons and exposed to UV-A/B. UV-A/B exposure accumulated in alternating 12-h periods of light and darkness.
	CI = Confidence interval (± 1.96 × SE).
	“-”	Not Applicable.

## Sheet: Ba 28 d
	UV-A/B Inactivation of Bacillus anthracis (Ames) Sporesa – 28 d Exposure
	Test Material	Inoculum (CFUs)	Mean of Logs of Observed CFUs	Mean % Recovery	Mean Log Reduction ± CI
	Glass	1.11 x 108	6.94 ± 0.33	9.8 ± 6.5	-
	Positive Controlsb	1.11 x 108	1.14 ± 1.56	0.00025 ± 0.00035	5.81 ± 1.40
	Test Couponsc	0	0	0	-
	Laboratory Blankd	0	0	0	-
	Procedural Blanke
	Bare Pine Wood	1.11 x 108	6.18 ± 0.33	1.7 ± 1.4	-
	Positive Controls	1.11 x 108	5.17 ± 0.66	0.35 ± 0.56	1.01 ± 0.64
	Test Coupons	0	0	0	-
	Laboratory Blank	0	0	0	-
	Procedural Blank
	Unpainted Concrete	1.11 x 108	6.37 ± 0.28	2.5 ± 1.7	-
	Positive Controls	1.11 x 108	4.16 ± 0.90	0.082 ± 0.17	2.21 ± 0.83
	Test Coupons	0	0	0	-
	Laboratory Blank	0	0	0	-
	Procedural Blank
	Topsoil	1.11 x 108	7.35 ± 0.11	21 ± 5.0	-
	Positive Controls	1.11 x 108	7.18 ± 0.02	14 ± 0.54	0.17 ± 0.10
	Test Coupons	0	0	0	-
	Laboratory Blank	0	0	0	-
	Procedural Blank
	a	Data are expressed as mean of the logs of total number of spores (CFUs) observed on individual coupons, percent recovery, and mean log reduction.
	b	Inoculated, not exposed to UV-A/B (spore recovery conducted after conclusion of UV-A/B exposure).
	c	Inoculated, exposed to UV-A/B. UV-A/B exposure accumulated in alternating 12-h periods of light and darkness.
	d	Laboratory Blank = Not inoculated, placed with positive control coupons and not exposed to UV-A/B.
	e	Procedural Blank = Not inoculated, placed with test coupons and exposed to UV-A/B. UV-A/B exposure accumulated in alternating 12-h periods of light and darkness.
	CI = Confidence interval (± 1.96 × SE).
	“-”	Not Applicable.

## Sheet: Bs 28 d
	UV-A/B Inactivation of Bacillus subtilis Sporesa – 28 day Exposure
	Test Material	Inoculum (CFUs)	Mean of Logs of Observed CFUs	Mean % Recovery	Mean Log Reduction ± CI
	Glass	1.04 x 108	7.49 ± 0.17	31 ± 9.1	-
	Positive Controlsb	1.04 x 108	3.50 ± 0.39	0.0039 ± 0.0025	3.99 ± 0.37
	Test Couponsc	0	0	0	-
	Laboratory Blankd	0	0	0	-
	Procedural Blanke
	Bare Pine Wood	1.04 x 108	6.16 ± 0.31	1.7 ± 1.3	-
	Positive Controls	1.04 x 108	5.22 ± 0.66	0.35 ± 0.43	0.94 ± 0.64
	Test Coupons	0	0	0	-
	Laboratory Blank	0	0	0	-
	Procedural Blank
	Unpainted Concrete	1.04 x 108	6.99 ± 0.14	9.8 ± 2.7	-
	Positive Controls	1.04 x 108	6.51 ± 0.09	3.2 ± 0.80	0.48 ± 0.15
	Test Coupons	0	0	0	-
	Laboratory Blank	0	0	0	-
	Procedural Blank
	Topsoil	1.04 x 108	6.95 ± 0.40	11 ± 6.4	-
	Positive Controls	1.04 x 108	7.02 ± 0.17	11 ± 3.8	-0.08 ± 0.38
	Test Coupons	0	0	0	-
	Laboratory Blank	0	0	0	-
	Procedural Blank
	a	Data are expressed as mean of the logs of total number of spores (CFUs) observed on individual coupons, percent recovery, and mean log reduction. Mean log reductions shown in bold are significantly different from mean log reductions for B. anthracis with the same UV-A/B exposure and coupon material.
	b	Inoculated, not exposed to UV-A/B (spore recovery conducted after conclusion of UV-A/B exposure).
	c	Inoculated, exposed to UV-A/B. UV-A/B exposure accumulated in alternating 12-h periods of light and darkness.
	d	Laboratory Blank = Not inoculated, placed with positive control coupons and not exposed to UV-A/B.
	e	Procedural Blank = Not inoculated, placed with test coupons and exposed to UV-A/B. UV-A/B exposure accumulated in alternating 12-h periods of light and darkness.
	CI = Confidence interval (± 1.96 × SE).
	“-”	Not Applicable.

## Sheet: Ba 56d
	UV-A/B Inactivation of Bacillus anthracis (Ames) Sporesa – 56 d Exposure
	Test Material	Inoculum (CFUs)	Mean of Logs of Observed CFUs	Mean % Recovery	Mean Log Reduction ± CI
	Glass
	Positive Controlsb	1.04 x 108	6.15 ± 0.29	1.6 ± 0.71	-
	Test Couponsc	1.04 x 108	1.43 ± 0.96	0.00028 ± 0.00061	4.72 ± 0.88
	Laboratory Blankd	0	0	0	-
	Procedural Blanke	0	0	0	-
	Bare Pine Wood
	Positive Controls	1.04 x 108	5.97 ± 0.12	0.93 ± 0.24	-
	Test Coupons	1.04 x 108	4.46 ± 0.67	0.050 ± 0.041	1.51 ± 0.60
	Laboratory Blank	0	0	0	-
	Procedural Blank	0	0	0	-
	Unpainted Concrete
	Positive Controls	1.04 x 108	6.59 ± 0.10	3.9 ± 0.95	-
	Test Coupons	1.04 x 108	5.08 ± 0.61	0.30 ± 0.49	1.51 ± 0.55
	Laboratory Blank	0	0	0	-
	Procedural Blank	0	0	0	-
	Topsoil
	Positive Controls	1.04 x 108	7.93 ± 0.14	85 ± 32	-
	Test Coupons	1.04 x 108	7.73 ± 0.09	52 ± 9.4	0.20 ± 0.15
	Laboratory Blank	0	0	0	-
	Procedural Blank	0	0	0	-
	a	Data are expressed as mean of the logs of total number of spores (CFUs) observed on individual coupons, percent recovery, and mean log reduction.
	b	Inoculated, not exposed to UV-A/B (spore recovery conducted after conclusion of UV-A/B exposure).
	c	Inoculated, exposed to UV-A/B. UV-A/B exposure accumulated in alternating 12-h periods of light and darkness.
	d	Laboratory Blank = Not inoculated, placed with positive control coupons and not exposed to UV-A/B.
	e	Procedural Blank = Not inoculated, placed with test coupons and exposed to UV-A/B. UV-A/B exposure accumulated in alternating 12-h periods of light and darkness.
	CI = Confidence interval (± 1.96 × SE).
	“-”	Not Applicable.

## Sheet: Bs 56d
	UV-A/B Inactivation of Bacillus subtilis Sporesa – 56 day Exposure
	Test Material	Inoculum (CFUs)	Mean of Logs of Observed CFUs	Mean % Recovery	Mean Log Reduction ± CI
	Glass
	Positive Controlsb	7.83 x 107	6.76 ± 0.17	7.8 ± 2.3	-
	Test Couponsc	7.83 x 107	1.47 ± 1.37	0.00027 ± 0.00034	5.29 ± 1.21
	Laboratory Blankd	0	0	0	-
	Procedural Blanke	0	0	0	-
	Bare Pine Wood
	Positive Controls	7.83 x 107	6.02 ± 0.09	1.4 ± 0.27	-
	Test Coupons	7.83 x 107	4.76 ± 0.21	0.081 ± 0.046	1.27 ± 0.20
	Laboratory Blank	0	0	0	-
	Procedural Blank	0	0	0	-
	Unpainted Concrete
	Positive Controls	7.83 x 107	5.49 ± 0.06	0.40 ± 0.066	-
	Test Coupons	7.83 x 107	3.34 ± 0.09	0.0029 ± 0.00059	2.15 ± 0.10
	Laboratory Blank	0	0	0	-
	Procedural Blank	0	0	0	-
	Topsoil
	Positive Controls	7.83 x 107	7.74 ± 0.05	70 ± 7.6	-
	Test Coupons	7.83 x 107	7.59 ± 0.09	50 ± 10	0.15 ± 0.09
	Laboratory Blank	0	0	0	-
	Procedural Blank	0	0	0	-
	a	Data are expressed as mean of the logs of total number of spores (CFUs) observed on individual coupons, percent recovery, and mean log reduction.
	b	Inoculated, not exposed to UV-A/B (spore recovery conducted after conclusion of UV-A/B exposure).
	c	Inoculated, exposed to UV-A/B. UV-A/B exposure accumulated in alternating 12-h periods of light and darkness.
	d	Laboratory Blank = Not inoculated, placed with positive control coupons and not exposed to UV-A/B.
	e	Procedural Blank = Not inoculated, placed with test coupons and exposed to UV-A/B. UV-A/B exposure accumulated in alternating 12-h periods of light and darkness.
	CI = Confidence interval (± 1.96 × SE).
	“-”	Not Applicable.
